# Supplementary material for: Green Binder Based on Enzymatically Polymerized Eucalypt Kraft Lignin for Fiberboard Manufacturing: A Preliminary Study
Source: Polymers (Basel). 2018 Jun 9;10(6):642. doi: 10.3390/polym10060642 (PMC6403738; doi:10.3390/polym10060642)
Supplement: Supplementary file 1 [file polymers-10-00642-s001.zip]

Archive with 3 entries (3 files):
- Figure S1.TIF
- Figure S2.TIF
- Figure S3.TIF
